# Supplementary material for: Molecular Crosstalk of Vitamin D3 with cGAS–STING and BDNF Pathways in a Rat Model of Chronic Stress
Source: Int J Mol Sci. 2025 Oct 27;26(21):10436. doi: 10.3390/ijms262110436 (PMC12608955; doi:10.3390/ijms262110436)
Supplement: Supplementary file 1 [file ijms-26-10436-s001.zip]

Archive with 1 entries (1 files):
- ijms-3908111-supplementary.pdf
